# Supplementary material for: Exploring the Relationship between the Gut Mucosal Virome and Colorectal Cancer: Characteristics and Correlations
Source: Cancers (Basel). 2023 Jul 9;15(14):3555. doi: 10.3390/cancers15143555 (PMC10376985; doi:10.3390/cancers15143555)
Supplement: Supplementary file 1 [file cancers-15-03555-s001.zip]

Archive with 1 entries (1 files):
- cancers-2407964-supplementary.pdf
